# Supplementary material for: Silver Nanoparticles Alter Microtubule Arrangement, Dynamics and Stress Phytohormone Levels
Source: Plants (Basel). 2022 Jan 25;11(3):313. doi: 10.3390/plants11030313 (PMC8838976; doi:10.3390/plants11030313)
Supplement: Supplementary file 1 [file plants-11-00313-s001.zip]

Archive with 1 entries (1 files):
- plants-1361099-supplementary.pdf
